# Supplementary material for: Pan-Genome Analysis Reveals Host-Specific Functional Divergences in Burkholderia gladioli
Source: Microorganisms. 2021 May 22;9(6):1123. doi: 10.3390/microorganisms9061123 (PMC8224644; doi:10.3390/microorganisms9061123)
Supplement: Supplementary file 1 [file microorganisms-09-01123-s001.zip]

Archive with 3 entries (2 files):
- microorganisms-1208102-supp/
- microorganisms-1208102-supp/Figure S1 and Table S2.pdf
- microorganisms-1208102-supp/TableS1.xlsx
