# Supplementary material for: Pan-Genome Analysis Reveals Host-Specific Functional Divergences in Burkholderia gladioli
Source: Microorganisms. 2021 May 22;9(6):1123. doi: 10.3390/microorganisms9061123 (PMC8224644; doi:10.3390/microorganisms9061123)
Supplement: Supplementary file 1 [file microorganisms-09-01123-s001.zip › microorganisms-1208102-supp/TableS1.xlsx]

## Sheet: TableS1
Strain	1	2	3	4	5	6	7	8	9	10	11	12	13	14
1. ATCC 10248	1	0.999924	0.999336	0.998675	0.973819	0.971758	0.988045	0.988337	0.988297	0.991	0.985112	0.974358	0.975336	0.972574
2. KACC 11889	0.999896	1	0.999203	0.998603	0.97391	0.971356	0.987734	0.988198	0.988178	0.990801	0.985051	0.974263	0.974974	0.972362
3. ATCC 25417	0.998906	0.998951	1	0.99781	0.972744	0.971971	0.986506	0.987182	0.986772	0.989873	0.98321	0.973941	0.974822	0.972286
4. NCTC12378	0.999969	0.999901	0.999256	1	0.975018	0.972883	0.988835	0.989011	0.988953	0.991918	0.98635	0.975608	0.974043	0.973721
5. BSR3	0.976418	0.976645	0.975306	0.976913	1	0.974211	0.976125	0.976543	0.976189	0.976576	0.976783	0.975481	0.973232	0.975288
6. KACC 18962	0.973551	0.973512	0.973654	0.973643	0.973564	1	0.974003	0.974581	0.973866	0.974747	0.976405	0.97165	0.990498	0.990683
7. AU0032	0.989396	0.989394	0.988474	0.989101	0.975231	0.973366	1	0.990232	0.990035	0.989081	0.985605	0.975745	0.974188	0.97366
8. AU26456	0.989576	0.989561	0.988769	0.989477	0.974893	0.973906	0.990098	1	0.990717	0.988976	0.985553	0.975917	0.974101	0.974028
9. AU29541	0.989075	0.989116	0.987877	0.988923	0.974345	0.972902	0.989402	0.990249	1	0.989011	0.984586	0.975682	0.973482	0.973315
10. AU30473	0.992479	0.992443	0.991368	0.99222	0.975474	0.97403	0.989068	0.989111	0.989461	1	0.985958	0.975582	0.973956	0.974463
11. Coa14	0.986809	0.986834	0.985179	0.986609	0.975386	0.975751	0.985943	0.98574	0.98512	0.986101	1	0.976302	0.975832	0.975717
12. MSMB1756	0.977258	0.977222	0.977181	0.977103	0.975949	0.972796	0.977556	0.977942	0.97759	0.977181	0.978117	1	0.973218	0.97318
13. FDAARGOS_390	0.975368	0.975512	0.975161	0.973167	0.970816	0.988784	0.973005	0.973	0.9728	0.972612	0.974328	0.970309	1	0.989689
14. FDAARGOS_391	0.975029	0.975009	0.974619	0.975255	0.974975	0.990305	0.975058	0.975509	0.974657	0.975289	0.976884	0.972728	0.991305	1
